# Supplementary material for: Soybean Oil Regulates the Fatty Acid Synthesis II System of Bacillus amyloliquefaciens LFB112 by Activating Acetyl-CoA Levels
Source: Microorganisms. 2023 Apr 29;11(5):1164. doi: 10.3390/microorganisms11051164 (PMC10222032; doi:10.3390/microorganisms11051164)
Supplement: Supplementary file 1 [file microorganisms-11-01164-s001.zip]

Archive with 1 entries (1 files):
- microorganisms-2295238-supplementary.pdf
